# Supplementary material for: Characterization of the Plastid Genomes of Four Caroxylon Thunb. Species from Kazakhstan
Source: Plants (Basel). 2024 May 12;13(10):1332. doi: 10.3390/plants13101332 (PMC11124919; doi:10.3390/plants13101332)
Supplement: Supplementary file 1 [file plants-13-01332-s001.zip › Supplementary File S1. SSRs list of Caroxylon species.xlsx]

## Sheet: orientalisSSR
SSR type	SSR	Length (bp)	Start	End	Location	Annotation
p4	(TTGT)3	12	1561	1572	psbA/trnK-UUU	Intergenic	LSC
p1	(A)9	9	1680	1688	trnK-UUU/matK	Intergenic	LSC
p1	(A)8	8	2583	2590	matK	Genic	LSC
p1	(T)8	8	3839	3846	matK/trnK-UUU	Intergenic	LSC
p4	(TTCT)3	12	3902	3913	matK/trnK-UUU	Intergenic	LSC
p1	(T)10	10	4483	4492	trnK-UUU/rps16	Intergenic	LSC
p1	(A)8	8	4549	4556	trnK-UUU/rps16	Intergenic	LSC
p2	(TA)4	8	5181	5188	rps16	Genic	LSC
p1	(T)9	9	6336	6344	rps16/trnQ-UUG	Intergenic	LSC
p1	(A)10	10	6512	6521	rps16/trnQ-UUG	Intergenic	LSC
p1	(A)11	11	6920	6930	trnQ-UUG/psbK	Intergenic	LSC
p1	(A)11	11	7535	7545	psbK/psbI	Intergenic	LSC
p1	(T)8	8	7690	7697	psbI/trnS-GCU	Intergenic	LSC
p2	(AT)5	10	7698	7707	psbI/trnS-GCU	Intergenic	LSC
p2	(AT)5	10	8099	8108	trnS-GCU/trnG-GCC	Intergenic	LSC
p1	(T)10	10	9223	9232	trnG-GCC	tRNA	LSC
p1	(T)9	9	9814	9822	trnR-UCU/atpA	Intergenic	LSC
p2	(TA)4	8	10090	10097	atpA	Genic	LSC
p1	(T)9	9	11424	11432	atpA/atpF	Intergenic	LSC
p1	(A)8	8	12120	12127	atpF	Genic	LSC
p1	(T)8	8	12191	12198	atpF	Genic	LSC
p1	(A)8	8	12284	12291	atpF	Genic	LSC
p1	(A)10	10	12308	12317	atpF	Genic	LSC
p1	(A)12	12	12411	12422	atpF	Genic	LSC
p4	(AAGA)3	12	13096	13107	atpF/atpH	Intergenic	LSC
p2	(CA)4	8	13532	13539	atpH/atpI	Intergenic	LSC
p1	(A)7	7	13540	13546	atpH/atpI	Intergenic	LSC
p1	(A)9	9	14210	14218	atpH/atpI	Intergenic	LSC
p1	(T)9	9	15936	15944	rps2/rpoC2	Intergenic	LSC
p1	(T)12	12	16070	16081	rps2/rpoC2	Intergenic	LSC
p1	(T)9	9	16270	16278	rpoC2	Genic	LSC
p1	(A)8	8	17336	17343	rpoC2	Genic	LSC
p1	(T)11	11	18157	18167	rpoC2	Genic	LSC
p1	(A)8	8	18301	18308	rpoC2	Genic	LSC
p1	(A)8	8	21957	21964	rpoC1	Genic	LSC
p1	(A)9	9	22601	22609	rpoC1	Genic	LSC
p1	(T)10	10	22616	22625	rpoC1	Genic	LSC
p1	(T)8	8	25761	25768	rpoB	Genic	LSC
p1	(A)8	8	26894	26901	rpoB/trnC-GCA	Intergenic	LSC
p1	(T)8	8	28331	28338	petN/psbM	Intergenic	LSC
p1	(A)8	8	28483	28490	petN/psbM	Intergenic	LSC
p1	(A)10	10	28790	28799	petN/psbM	Intergenic	LSC
p1	(T)11	11	29532	29542	psbM/trnD-GUC	Intergenic	LSC
p5	(AGAAA)3	15	30046	30060	psbM/trnD-GUC	Intergenic	LSC
p1	(T)9	9	30452	30460	trnD-GUC/trnY-GUA	Intergenic	LSC
p1	(A)8	8	30569	30576	trnD-GUC/trnY-GUA	Intergenic	LSC
c	(A)9	9	31112	31120	trnE-UUC/trnT-GGU	Intergenic	LSC
	(TA)4	8	31217	31224	trnE-UUC/trnT-GGU	Intergenic	LSC
p1	(T)9	9	32569	32577	trnT-GGU/psbD	Intergenic	LSC
p1	(T)11	11	35230	35240	psbC/trnS-UGA	Intergenic	LSC
p2	(GA)4	8	35352	35359	trnS-UGA	tRNA	LSC
p1	(A)9	9	36083	36091	psbZ/trnG-UCC	Intergenic	LSC
p2	(AT)4	8	36253	36260	psbZ/trnG-UCC	Intergenic	LSC
p1	(T)8	8	36506	36513	trnG-UCC/trnfM-CAU	Intergenic	LSC
p1	(C)10	10	40235	40244	psaA	Genic	LSC
p1	(T)9	9	41888	41896	psaA/ycf3	Intergenic	LSC
p1	(T)12	12	42200	42211	psaA/ycf3	Intergenic	LSC
p1	(A)10	10	42215	42224	psaA/ycf3	Intergenic	LSC
p1	(T)8	8	42745	42752	ycf3	Genic	LSC
p1	(T)10	10	43249	43258	ycf3	Genic	LSC
p5	(CTTTC)3	15	43444	43458	ycf3	Genic	LSC
p2	(GT)4	8	44652	44659	ycf3/trnS-GGA	Intergenic	LSC
p2	(TA)4	8	44872	44879	ycf3/trnS-GGA	Intergenic	LSC
p1	(A)10	10	46431	46440	rps4/trnT-UGU	Intergenic	LSC
p1	(A)11	11	46588	46598	rps4/trnT-UGU	Intergenic	LSC
p2	(TA)3	6	46599	46606	rps4/trnT-UGU	Intergenic	LSC
p1	(G)13	13	47230	47242	trnT-UGU/trnL-UAA	Intergenic	LSC
p2	(AT)4	8	47246	47253	trnT-UGU/trnL-UAA	Intergenic	LSC
p1	(T)11	11	47737	47747	trnL-UAA	tRNA	LSC
p1	(A)8	8	47793	47800	trnL-UAA	tRNA	LSC
p2	(AT)4	8	48179	48186	trnL-UAA/trnF-GAA	Intergenic	LSC
p1	(T)9	9	49445	49453	ndhJ/ndhK	Intergenic	LSC
p1	(A)11	11	50956	50966	ndhC/trnV-UAC	Intergenic	LSC
p1	(T)9	9	50985	50993	ndhC/trnV-UAC	Intergenic	LSC
p1	(T)8	8	51546	51553	trnV-UAC	tRNA	LSC
p1	(T)8	8	52034	52041	trnV-UAC	tRNA	LSC
p1	(T)14	14	52461	52474	trnM-CAU/atpE	Intergenic	LSC
p2	(TA)4	8	52559	52566	trnM-CAU/atpE	Intergenic	LSC
p1	(A)9	9	54583	54591	atpB/rbcL	Intergenic	LSC
p1	(T)9	9	54814	54822	atpB/rbcL	Intergenic	LSC
p2	(AT)4	8	55056	55063	atpB/rbcL	Intergenic	LSC
p2	(GA)4	8	55738	55745	rbcL	Genic	LSC
p2	(TA)4	8	56786	56793	rbcL/accD	Intergenic	LSC
p1	(A)9	9	57093	57101	rbcL/accD	Intergenic	LSC
p1	(T)10	10	57139	57148	rbcL/accD	Intergenic	LSC
p1	(A)9	9	57223	57231	rbcL/accD	Intergenic	LSC
p1	(A)8	8	57272	57279	rbcL/accD	Intergenic	LSC
p1	(A)10	10	58964	58973	accD/psaI	Intergenic	LSC
p1	(T)9	9	59299	59307	accD/psaI	Intergenic	LSC
p4	(TAAT)4	16	59366	59381	accD/psaI	Intergenic	LSC
p1	(T)8	8	60081	60088	ycf4	Genic	LSC
p1	(T)8	8	60686	60693	ycf4/cemA	Intergenic	LSC
p1	(A)9	9	60723	60731	ycf4/cemA	Intergenic	LSC
p1	(T)8	8	62224	62231	petA	Genic	LSC
p1	(A)8	8	62250	62257	petA	Genic	LSC
p2	(AT)4	8	62972	62979	petA/psbJ	Intergenic	LSC
p1	(T)8	8	63339	63346	petA/psbJ	Intergenic	LSC
p1	(A)10	10	63375	63384	petA/psbJ	Intergenic	LSC
p1	(A)8	8	63603	63610	petA/psbJ	Intergenic	LSC
p1	(C)8	8	63654	63661	petA/psbJ	Intergenic	LSC
p1	(A)10	10	64183	64192	psbF	Genic	LSC
p1	(T)8	8	64800	64807	psbE/petL	Intergenic	LSC
p1	(A)11	11	65081	65091	psbE/petL	Intergenic	LSC
p3	(TTA)5	15	65184	65198	psbE/petL	Intergenic	LSC
p1	(T)8	8	65283	65290	psbE/petL	Intergenic	LSC
p1	(T)10	10	65709	65718	petL/petG	Intergenic	LSC
p2	(TA)5	10	66126	66135	trnW-CCA/trnP-UGG	Intergenic	LSC
p1	(T)9	9	67389	67397	rpl33/rps18	Intergenic	LSC
p2	(TA)4	8	67437	67444	rpl33/rps18	Intergenic	LSC
p2	(AT)4	8	67974	67981	rps18/rpl20	Intergenic	LSC
p1	(T)9	9	67994	68002	rps18/rpl20	Intergenic	LSC
p4	(TTTA)3	12	68020	68031	rps18/rpl20	Intergenic	LSC
p1	(T)11	11	68646	68656	rpl20/rps12	Intergenic	LSC
p1	(A)9	9	70711	70719	clpP	Genic	LSC
p1	(A)11	11	70913	70923	clpP	Genic	LSC
p2	(GA)4	8	71505	71512	clpP	Genic	LSC
p1	(A)9	9	71632	71640	clpP/psbB	Intergenic	LSC
p1	(T)8	8	74783	74790	petB	Genic	LSC
p1	(A)8	8	75016	75023	petB	Genic	LSC
p1	(T)8	8	77560	77567	petD/rpoA	Intergenic	LSC
p1	(T)16	16	77779	77794	rpoA	Genic	LSC
p1	(A)9	9	80796	80804	rpl14/rpl16	Intergenic	LSC
p1	(T)9	9	81740	81748	rpl16	Genic	LSC
p1	(T)8	8	81801	81808	rpl16	Genic	LSC
p1	(A)8	8	81899	81906	rpl16	Genic	LSC
p1	(T)9	9	82039	82047	rpl16	Genic	LSC
p2	(AT)4	8	83368	83375	rpl22	Genic	LSC
p1	(T)14	14	83484	83497	rpl22/rps19	Intergenic	LSC
p1	(T)9	9	83832	83840	rps19	Genic	IRa
p2	(GA)4	8	85397	85404	ycf2	Genic	IRa
p2	(GA)4	8	85409	85416	ycf2	Genic	IRa
p2	(GA)4	8	86099	86106	ycf2	Genic	IRa
p1	(A)9	9	88170	88178	ycf2	Genic	IRa
p1	(A)8	8	92129	92136	ycf15/trnL-CAA	Intergenic	IRa
p2	(TC)4	8	92265	92272	ycf15/trnL-CAA	Intergenic	IRa
p2	(TA)4	8	92903	92910	trnL-CAA/ndhB	Intergenic	IRa
p2	(AG)4	8	93640	93647	ndhB	Genic	IRa
p1	(T)8	8	100822	100829	trnI-GAU	tRNA	IRa
p4	(AGGT)3	12	104149	104160	rrn23	rRNA	IRa
p2	(CT)4	8	104187	104194	rrn23	rRNA	IRa
p1	(A)8	8	105944	105951	rrn5/trnR-ACG	Intergenic	IRa
p1	(T)8	8	106096	106103	rrn5/trnR-ACG	Intergenic	IRa
p1	(T)8	8	106383	106390	trnR-ACG/trnN-GUU	Intergenic	IRa
p1	(A)9	9	106929	106937	trnN-GUU/ycf1	Intergenic	IRa
p3	(ATA)4	12	106945	106956	trnN-GUU/ycf1	Intergenic	IRa
p1	(A)9	9	107062	107070	trnN-GUU/ycf1	Intergenic	IRa
p3	(ATA)4	12	107078	107089	trnN-GUU/ycf1	Intergenic	IRa
p1	(A)10	10	108174	108183	ycf1	Genic	IRa
p1	(T)8	8	108307	108314	ycf1	Genic	IRa
p1	(A)8	8	109229	109236	ndhF	Genic	SSC
p1	(T)8	8	109337	109344	ndhF	Genic	SSC
p1	(T)9	9	111574	111582	ndhF/rpl32	Intergenic	SSC
p1	(A)8	8	111911	111918	rpl32	Genic	SSC
p1	(A)9	9	112038	112046	rpl32/trnL-UAG	Intergenic	SSC
p1	(T)11	11	112078	112088	rpl32/trnL-UAG	Intergenic	SSC
p1	(T)8	8	112885	112892	trnL-UAG/ccsA	Intergenic	SSC
p1	(T)8	8	113465	113472	ccsA	Genic	SSC
p1	(A)8	8	114073	114080	ccsA/ndhD	Intergenic	SSC
p1	(T)8	8	114675	114682	ndhD	Genic	SSC
p1	(A)10	10	115683	115692	ndhD/psaC	Intergenic	SSC
p1	(A)9	9	117700	117708	ndhG/ndhI	Intergenic	SSC
p1	(A)8	8	118263	118270	ndhI/ndhA	Intergenic	SSC
p4	(TTTC)3	12	118274	118285	ndhI/ndhA	Intergenic	SSC
p1	(T)9	9	119150	119158	ndhA	Genic	SSC
p1	(T)9	9	119196	119204	ndhA	Genic	SSC
p1	(T)8	8	119233	119240	ndhA	Genic	SSC
p1	(T)8	8	119377	119384	ndhA	Genic	SSC
p1	(A)9	9	119899	119907	ndhA	Genic	SSC
p1	(A)8	8	119948	119955	ndhA	Genic	SSC
p1	(T)8	8	122077	122084	rps15	Genic	SSC
p1	(T)8	8	122111	122118	rps15	Genic	SSC
p4	(TAAT)3	12	122319	122330	rps15/ycf1	Intergenic	SSC
p1	(T)9	9	122746	122754	ycf1	Genic	SSC
p1	(T)10	10	123488	123497	ycf1	Genic	SSC
p1	(T)9	9	123830	123838	ycf1	Genic	SSC
p1	(A)8	8	124353	124360	ycf1	Genic	SSC
p1	(T)8	8	124431	124438	ycf1	Genic	SSC
p1	(T)9	9	124815	124823	ycf1	Genic	SSC
p1	(T)8	8	124974	124981	ycf1	Genic	SSC
p1	(T)14	14	124983	124996	ycf1	Genic	SSC
p1	(T)9	9	125115	125123	ycf1	Genic	SSC
p1	(T)8	8	125699	125706	ycf1	Genic	SSC
p1	(T)10	10	126518	126527	ycf1	Genic	SSC
p1	(A)8	8	126687	126694	ycf1	Genic	IRb
p1	(T)10	10	126818	126827	ycf1	Genic	IRb
p3	(ATT)4	12	127910	127921	ycf1/trnN-GUU	Intergenic	IRb
p1	(T)9	9	127931	127939	ycf1/trnN-GUU	Intergenic	IRb
p3	(ATT)4	12	128043	128054	ycf1/trnN-GUU	Intergenic	IRb
p1	(T)9	9	128064	128072	ycf1/trnN-GUU	Intergenic	IRb
p1	(A)8	8	128611	128618	trnN-GUU/trnR-ACG	Intergenic	IRb
p1	(A)8	8	128898	128905	trnR-ACG/rrn5	Intergenic	IRb
p1	(T)8	8	129050	129057	trnR-ACG/rrn5	Intergenic	IRb
p2	(AG)4	8	130807	130814	rrn23	rRNA	IRb
p4	(CTAC)3	12	130839	130850	rrn23	rRNA	IRb
p1	(A)8	8	134172	134179	trnI-GAU	tRNA	IRb
p2	(CT)4	8	141354	141361	ndhB	Genic	IRb
p2	(AT)4	8	142090	142097	ndhB/trnL-CAA	Intergenic	IRb
p2	(AG)4	8	142728	142735	trnL-CAA/ycf15	Intergenic	IRb
p1	(T)8	8	142865	142872	trnL-CAA/ycf15	Intergenic	IRb
p1	(T)9	9	146823	146831	ycf2	Genic	IRb
p2	(TC)4	8	148895	148902	ycf2	Genic	IRb
p2	(TC)4	8	149585	149592	ycf2	Genic	IRb
p2	(TC)4	8	149597	149604	ycf2	Genic	IRb
p1	(A)9	9	151161	151169	-	-	IRb

## Sheet: nitrariaSSR
SSR type	SSR	Length (bp)	Start	End	Location	Annotation
p4	(TTGT)3	12	1555	1566	psbA/trnK-UUU	Intergenic	LSC
p1	(A)10	10	1675	1684	trnK-UUU/matK	Intergenic	LSC
p1	(T)8	8	3826	3833	matK/trnK-UUU	Intergenic	LSC
p1	(A)15	15	4413	4427	trnK-UUU/rps16	Intergenic	LSC
p1	(T)10	10	4473	4482	trnK-UUU/rps16	Intergenic	LSC
p1	(A)8	8	4535	4542	trnK-UUU/rps16	Intergenic	LSC
p2	(TA)4	8	5162	5169	rps16	Genic	LSC
p4	(TAAT)3	12	5451	5462	rps16	Genic	LSC
p1	(T)9	9	6135	6143	rps16/trnQ-UUG	Intergenic	LSC
p1	(A)11	11	6939	6949	trnQ-UUG/psbK	Intergenic	LSC
p1	(A)10	10	7564	7573	psbK/psbI	Intergenic	LSC
p2	(TA)4	8	7724	7731	psbI/trnS-GCU	Intergenic	LSC
p2	(AT)5	10	8131	8140	trnS-GCU/trnG-GCC	Intergenic	LSC
p1	(A)8	8	8692	8699	trnS-GCU/trnG-GCC	Intergenic	LSC
p1	(T)8	8	8704	8711	trnS-GCU/trnG-GCC	Intergenic	LSC
p4	(ATTT)2	8	8712	8720	trnS-GCU/trnG-GCC	Intergenic	LSC
p1	(T)9	9	9262	9270	trnG-GCC	tRNA	LSC
p1	(A)9	9	9750	9758	trnG-GCC/trnR-UCU	Intergenic	LSC
p1	(T)8	8	9858	9865	trnR-UCU/atpA	Intergenic	LSC
p2	(TA)4	8	10133	10140	atpA	Genic	LSC
p1	(T)9	9	11467	11475	atpA/atpF	Intergenic	LSC
p1	(T)10	10	12231	12240	atpF	Genic	LSC
p1	(A)8	8	12342	12349	atpF	Genic	LSC
p1	(A)9	9	12443	12451	atpF	Genic	LSC
p1	(T)9	9	12984	12992	atpF/atpH	Intergenic	LSC
p4	(GGAA)3	12	13121	13132	atpF/atpH	Intergenic	LSC
p2	(CA)4	8	13568	13575	atpH/atpI	Intergenic	LSC
p1	(A)7	7	13576	13582	atpH/atpI	Intergenic	LSC
p1	(T)8	8	15998	16005	rps2/rpoC2	Intergenic	LSC
p1	(T)9	9	16131	16139	rps2/rpoC2	Intergenic	LSC
p1	(T)9	9	16328	16336	rpoC2	Genic	LSC
p1	(A)8	8	17394	17401	rpoC2	Genic	LSC
p1	(T)11	11	18215	18225	rpoC2	Genic	LSC
p1	(A)8	8	18359	18366	rpoC2	Genic	LSC
p1	(A)8	8	22015	22022	rpoC1	Genic	LSC
p1	(A)9	9	22654	22662	rpoC1	Genic	LSC
p1	(T)10	10	22669	22678	rpoC1	Genic	LSC
p1	(T)8	8	25814	25821	rpoB	Genic	LSC
p1	(T)10	10	25918	25927	rpoB	Genic	LSC
p1	(A)14	14	26952	26965	rpoB/trnC-GCA	Intergenic	LSC
p1	(A)10	10	27844	27853	trnC-GCA/petN	Intergenic	LSC
p1	(T)9	9	28392	28400	petN/psbM	Intergenic	LSC
p1	(A)8	8	28545	28552	petN/psbM	Intergenic	LSC
p1	(T)8	8	28565	28572	petN/psbM	Intergenic	LSC
p1	(T)9	9	29420	29428	psbM/trnD-GUC	Intergenic	LSC
p1	(A)9	9	29516	29524	psbM/trnD-GUC	Intergenic	LSC
p1	(T)10	10	29589	29598	psbM/trnD-GUC	Intergenic	LSC
p1	(T)10	10	30506	30515	trnD-GUC/trnY-GUA	Intergenic	LSC
p1	(A)9	9	30624	30632	trnD-GUC/trnY-GUA	Intergenic	LSC
p1	(T)9	9	32642	32650	trnT-GGU/psbD	Intergenic	LSC
p1	(T)9	9	35303	35311	psbC/trnS-UGA	Intergenic	LSC
p2	(GA)4	8	35416	35423	trnS-UGA	tRNA	LSC
p1	(A)8	8	36152	36159	psbZ/trnG-UCC	Intergenic	LSC
p1	(A)8	8	36189	36196	psbZ/trnG-UCC	Intergenic	LSC
p2	(AT)4	8	36322	36329	psbZ/trnG-UCC	Intergenic	LSC
p1	(T)8	8	36571	36578	trnG-UCC/trnfM-CAU	Intergenic	LSC
p1	(C)10	10	40309	40318	psaA	Genic	LSC
p1	(A)8	8	42250	42257	psaA/ycf3	Intergenic	LSC
p1	(T)8	8	42780	42787	ycf3	Genic	LSC
p2	(TA)4	8	43183	43190	ycf3	Genic	LSC
p1	(T)9	9	43284	43292	ycf3	Genic	LSC
p1	(T)9	9	43432	43440	ycf3	Genic	LSC
p2	(GT)4	8	44685	44692	ycf3/trnS-GGA	Intergenic	LSC
p2	(TA)4	8	44904	44911	ycf3/trnS-GGA	Intergenic	LSC
p2	(AT)4	8	44965	44972	ycf3/trnS-GGA	Intergenic	LSC
p2	(AT)5	10	46628	46637	rps4/trnT-UGU	Intergenic	LSC
p1	(A)13	13	47094	47106	trnT-UGU/trnL-UAA	Intergenic	LSC
p2	(AT)4	8	47260	47267	trnT-UGU/trnL-UAA	Intergenic	LSC
p1	(T)9	9	47755	47763	trnL-UAA	tRNA	LSC
p1	(T)10	10	48103	48112	trnL-UAA/trnF-GAA	Intergenic	LSC
p2	(AT)5	10	48199	48208	trnL-UAA/trnF-GAA	Intergenic	LSC
p1	(T)8	8	48711	48718	trnF-GAA/ndhJ	Intergenic	LSC
p1	(T)13	13	49471	49483	ndhJ/ndhK	Intergenic	LSC
p1	(T)9	9	51012	51020	ndhC/trnV-UAC	Intergenic	LSC
p1	(T)11	11	51562	51572	trnV-UAC	tRNA	LSC
p1	(T)8	8	52053	52060	trnV-UAC	tRNA	LSC
p1	(T)12	12	52471	52482	trnM-CAU/atpE	Intergenic	LSC
p2	(TA)4	8	52566	52573	trnM-CAU/atpE	Intergenic	LSC
p1	(A)9	9	54586	54594	atpB/rbcL	Intergenic	LSC
p1	(T)9	9	54817	54825	atpB/rbcL	Intergenic	LSC
p2	(AT)4	8	55064	55071	atpB/rbcL	Intergenic	LSC
p2	(GA)4	8	55746	55753	rbcL	Genic	LSC
p2	(TA)4	8	56794	56801	rbcL/accD	Intergenic	LSC
p1	(A)9	9	57100	57108	rbcL/accD	Intergenic	LSC
p1	(A)8	8	58797	58804	accD/psaI	Intergenic	LSC
p1	(A)10	10	58813	58822	accD/psaI	Intergenic	LSC
p2	(TA)4	8	58969	58976	accD/psaI	Intergenic	LSC
p1	(T)11	11	59159	59169	accD/psaI	Intergenic	LSC
p4	(TAAT)4	16	59228	59243	accD/psaI	Intergenic	LSC
p1	(T)8	8	59946	59953	ycf4	Genic	LSC
p1	(T)8	8	62086	62093	petA	Genic	LSC
p1	(A)8	8	62112	62119	petA	Genic	LSC
p1	(T)8	8	62977	62984	petA/psbJ	Intergenic	LSC
p1	(A)10	10	63017	63026	petA/psbJ	Intergenic	LSC
p1	(C)8	8	63296	63303	petA/psbJ	Intergenic	LSC
p2	(TA)5	10	63623	63632	psbJ/psbL	Intergenic	LSC
p1	(A)10	10	63827	63836	psbF	Genic	LSC
p1	(A)11	11	64710	64720	psbE/petL	Intergenic	LSC
p1	(T)9	9	64917	64925	psbE/petL	Intergenic	LSC
p1	(T)8	8	65029	65036	psbE/petL	Intergenic	LSC
p1	(T)12	12	65345	65356	petL/petG	Intergenic	LSC
p2	(TA)4	8	65764	65771	trnW-CCA/trnP-UGG	Intergenic	LSC
p2	(A)10	10	65797	65806	trnW-CCA/trnP-UGG	Intergenic	LSC
p2	(TA)4	8	67077	67084	rpl33/rps18	Intergenic	LSC
p2	(TA)5	8	67169	67178	rpl33/rps18	Intergenic	LSC
p1	(T)9	9	67636	67644	rps18/rpl20	Intergenic	LSC
p1	(A)8	8	70342	70349	clpP	Genic	LSC
p1	(A)11	11	70543	70553	clpP	Genic	LSC
p1	(T)8	8	70768	70775	clpP	Genic	LSC
p2	(GA)4	8	71135	71142	clpP	Genic	LSC
p1	(A)8	8	71262	71269	clpP/psbB	Intergenic	LSC
p1	(T)8	8	74413	74420	petB	Genic	LSC
p1	(T)10	10	77402	77411	rpoA	Genic	LSC
p1	(A)8	8	80425	80432	rpl14/rpl16	Intergenic	LSC
p1	(T)9	9	81367	81375	rpl16	Genic	LSC
p1	(A)8	8	81525	81532	rpl16	Genic	LSC
p1	(T)12	12	81660	81671	rpl16	Genic	LSC
p2	(AT)4	8	82992	82999	rpl22	Genic	LSC
p1	(T)14	14	83108	83121	rpl22	Genic	LSC
p1	(T)9	9	83468	83476	rps19	Genic	IRa
p2	(TG)4	8	84338	84345	rpl2	Genic	IRa
p2	(GA)4	8	85032	85039	ycf2	Genic	IRa
p2	(GA)4	8	85044	85051	ycf2	Genic	IRa
p2	(GA)4	8	85734	85741	ycf2	Genic	IRa
p1	(T)9	9	86172	86180	ycf2	Genic	IRa
p1	(A)9	9	87805	87813	ycf2	Genic	IRa
p1	(A)8	8	91782	91789	ycf15/trnL-CAA	Intergenic	IRa
p2	(TC)4	8	91918	91925	ycf15/trnL-CAA	Intergenic	IRa
p2	(TA)4	8	92556	92563	trnL-CAA/ndhB	Intergenic	IRa
p2	(AG)4	8	93293	93300	ndhB	Genic	IRa
p1	(G)8	8	99927	99934	rrn16/trnI-GAU	Intergenic	IRa
p4	(AGGT)3	12	103802	103813	rrn23	rRNA	IRa
p2	(CT)4	8	103840	103847	rrn23	rRNA	IRa
p1	(A)10	10	105597	105606	rrn5/trnR-ACG	Intergenic	IRa
p1	(T)8	8	105755	105762	rrn5/trnR-ACG	Intergenic	IRa
p2	(AT)4	8	106001	106008	trnR-ACG/trnN-GUU	Intergenic	IRa
p1	(T)8	8	106038	106045	trnR-ACG/trnN-GUU	Intergenic	IRa
p1	(A)9	9	106584	106592	trnN-GUU/ycf1	Intergenic	IRa
p3	(ATA)4	12	106600	106611	trnN-GUU/ycf1	Intergenic	IRa
p1	(A)9	9	106717	106725	trnN-GUU/ycf1	Intergenic	IRa
p3	(ATA)4	12	106733	106744	trnN-GUU/ycf1	Intergenic	IRa
p3	(GAA)6	18	107537	107554	ycf1	Genic	IRa
p2	(TA)4	8	107753	107760	ycf1/ndhF	Intergenic	SSC
p1	(A)8	8	108652	108659	ndhF	Genic	SSC
p1	(T)9	9	108759	108767	ndhF	Genic	SSC
p1	(T)8	8	110306	110313	ndhF/rpl32	Intergenic	SSC
p1	(T)8	8	110998	111005	ndhF/rpl32	Intergenic	SSC
p1	(A)8	8	111334	111341	rpl32	Genic	SSC
p1	(T)9	9	111489	111497	rpl32/trnL-UAG	Intergenic	SSC
p1	(T)10	10	112359	112368	trnL-UAG/ccsA	Intergenic	SSC
p1	(T)9	9	112941	112949	ccsA	Genic	SSC
p1	(A)9	9	115106	115114	ndhD/psaC	Intergenic	SSC
p1	(T)9	9	115123	115131	ndhD/psaC	Intergenic	SSC
p1	(A)10	10	115166	115175	ndhD/psaC	Intergenic	SSC
p1	(A)13	13	117142	117154	ndhG/ndhI	Intergenic	SSC
p1	(A)9	9	117176	117184	ndhG/ndhI	Intergenic	SSC
p1	(T)8	8	118624	118631	ndhA	Genic	SSC
p1	(T)8	8	118667	118674	ndhA	Genic	SSC
p1	(T)16	16	118700	118715	ndhA	Genic	SSC
p1	(T)10	10	118850	118859	ndhA	Genic	SSC
p1	(T)8	8	121548	121555	rps15	Genic	SSC
p1	(T)8	8	121582	121589	rps15	Genic	SSC
p1	(T)8	8	122180	122187	ycf1	Genic	SSC
p1	(T)10	10	122849	122858	ycf1	Genic	SSC
p1	(T)9	9	123191	123199	ycf1	Genic	SSC
p1	(A)8	8	123714	123721	ycf1	Genic	SSC
p1	(T)8	8	123792	123799	ycf1	Genic	SSC
p1	(T)9	9	124173	124181	ycf1	Genic	SSC
p1	(T)8	8	124332	124339	ycf1	Genic	SSC
p1	(T)8	8	124341	124348	ycf1	Genic	SSC
p1	(T)9	9	124467	124475	ycf1	Genic	SSC
p1	(T)8	8	125051	125058	ycf1	Genic	SSC
p1	(T)10	10	125969	125978	ycf1	Genic	SSC
p1	(A)8	8	126138	126145	ycf1	Genic	SSC
p1	(T)10	10	126269	126278	ycf1	Genic	SSC
p3	(TTC)6	18	126553	126570	ycf1	Genic	IRb
p3	(ATT)4	12	127361	127372	ycf1/trnN-GUU	Intergenic	IRb
p1	(T)9	9	127382	127390	ycf1/trnN-GUU	Intergenic	IRb
p3	(ATT)4	12	127494	127505	ycf1/trnN-GUU	Intergenic	IRb
p1	(T)9	9	127515	127523	ycf1/trnN-GUU	Intergenic	IRb
p1	(A)8	8	128062	128069	trnN-GUU/trnR-ACG	Intergenic	IRb
p2	(TA)4	8	128098	128105	trnN-GUU/trnR-ACG	Intergenic	IRb
p1	(A)8	8	128345	128352	trnR-ACG/rrn5	Intergenic	IRb
p1	(T)10	10	128501	128510	trnR-ACG/rrn5	Intergenic	IRb
p2	(AG)4	8	130260	130267	rrn23	rRNA	IRb
p4	(CTAC)3	12	130292	130303	rrn23	rRNA	IRb
p1	(C)8	8	134173	134180	trnI-GAU/rrn16	Intergenic	IRb
p2	(CT)4	8	140807	140814	ndhB	Genic	IRb
p2	(AT)4	8	141543	141550	ndhB/trnL-CAA	Intergenic	IRb
p2	(AG)4	8	142181	142188	trnL-CAA/ycf15	Intergenic	IRb
p1	(T)8	8	142318	142325	trnL-CAA/ycf15	Intergenic	IRb
p1	(T)9	9	146294	146302	ycf2	Genic	IRb
p1	(A)9	9	147927	147935	ycf2	Genic	IRb
p2	(TC)4	8	148366	148373	ycf2	Genic	IRb
p2	(TC)4	8	149056	149063	ycf2	Genic	IRb
p2	(TC)4	8	149068	149075	ycf2	Genic	IRb
p2	(CA)4	8	149762	149769	rpl2	Genic	IRb
p1	(A)9	9	150631	150639	-	-	IRb

## Sheet: dzhungaricaSSR
SSR type	SSR	Length (bp)	Start	End	Location	Annotation
p4	(TTGT)3	12	1558	1569	psbA/trnK-UUU	Intergenic	LSC
p1	(A)10	10	1677	1686	trnK-UUU/matK	Intergenic	LSC
p1	(A)8	8	2581	2588	matK	Genic	LSC
p1	(T)8	8	3837	3844	matK/trnK-UUU	Intergenic	LSC
p4	(TTCT)3	12	3900	3911	matK/trnK-UUU	Intergenic	LSC
p1	(T)12	12	4486	4497	trnK-UUU/rps16	Intergenic	LSC
p1	(A)8	8	4550	4557	trnK-UUU/rps16	Intergenic	LSC
p2	(TA)4	8	5182	5189	rps16	Genic	LSC
p1	(T)8	8	6337	6344	rps16/trnQ-UUG	Intergenic	LSC
p1	(A)9	9	6518	6526	rps16/trnQ-UUG	Intergenic	LSC
p1	(A)11	11	6925	6935	trnQ-UUG/psbK	Intergenic	LSC
p1	(A)10	10	7545	7554	psbK/psbI	Intergenic	LSC
p2	(TA)4	8	7705	7712	psbI/trnS-GCU	Intergenic	LSC
p2	(AT)5	10	8104	8113	trnS-GCU/trnG-GCC	Intergenic	LSC
p1	(T)10	10	9228	9237	trnG-GCC	tRNA	LSC
p1	(T)9	9	9819	9827	trnR-UCU/atpA	Intergenic	LSC
p2	(TA)4	8	10095	10102	atpA	Genic	LSC
p1	(T)9	9	11429	11437	atpA/atpF	Intergenic	LSC
p1	(A)8	8	12125	12132	atpF	Genic	LSC
p1	(T)8	8	12196	12203	atpF	Genic	LSC
p1	(A)8	8	12289	12296	atpF	Genic	LSC
p1	(A)9	9	12313	12321	atpF	Genic	LSC
p1	(A)10	10	12415	12424	atpF	Genic	LSC
p4	(AAGA)3	12	13098	13109	atpF/atpH	Intergenic	LSC
p2	(CA)4	8	13534	13541	atpH/atpI	Intergenic	LSC
p1	(A)7	7	13542	13548	atpH/atpI	Intergenic	LSC
p1	(A)9	9	14212	14220	atpH/atpI	Intergenic	LSC
p1	(T)10	10	15937	15946	rps2/rpoC2	Intergenic	LSC
p1	(T)10	10	16072	16081	rps2/rpoC2	Intergenic	LSC
p1	(T)9	9	16270	16278	rpoC2	Genic	LSC
p1	(A)8	8	17336	17343	rpoC2	Genic	LSC
p1	(T)11	11	18157	18167	rpoC2	Genic	LSC
p1	(A)8	8	18301	18308	rpoC2	Genic	LSC
p1	(A)8	8	21957	21964	rpoC1	Genic	LSC
p1	(A)9	9	22601	22609	rpoC1	Genic	LSC
p1	(T)10	10	22616	22625	rpoC1	Genic	LSC
p1	(T)8	8	25761	25768	rpoB	Genic	LSC
p1	(A)8	8	26894	26901	rpoB/trnC-GCA	Intergenic	LSC
p1	(T)8	8	28332	28339	petN/psbM	Intergenic	LSC
p1	(A)8	8	28484	28491	petN/psbM	Intergenic	LSC
p1	(A)10	10	28791	28800	petN/psbM	Intergenic	LSC
p1	(T)12	12	29094	29105	psbM/trnD-GUC	Intergenic	LSC
p1	(T)10	10	29543	29552	psbM/trnD-GUC	Intergenic	LSC
p5	(AGAAA)3	15	30056	30070	psbM/trnD-GUC	Intergenic	LSC
p1	(T)8	8	30462	30469	trnD-GUC/trnY-GUA	Intergenic	LSC
p1	(A)8	8	30578	30585	trnD-GUC/trnY-GUA	Intergenic	LSC
p1	(A)9	9	31127	31135	trnE-UUC/trnT-GGU	Intergenic	LSC
p2	(TA)4	8	31232	31239	trnE-UUC/trnT-GGU	Intergenic	LSC
p1	(T)9	9	32584	32592	trnT-GGU/psbD	Intergenic	LSC
p1	(T)9	9	35245	35253	psbC/trnS-UGA	Intergenic	LSC
p2	(GA)4	8	35365	35372	trnS-UGA	tRNA	LSC
p1	(A)9	9	36096	36104	psbZ/trnG-UCC	Intergenic	LSC
p2	(AT)4	8	36266	36273	psbZ/trnG-UCC	Intergenic	LSC
p1	(T)8	8	36519	36526	trnG-UCC/trnfM-CAU	Intergenic	LSC
p1	(C)10	10	40248	40257	psaA	Genic	LSC
p1	(T)9	9	41901	41909	psaA/ycf3	Intergenic	LSC
p1	(T)11	11	42213	42223	psaA/ycf3	Intergenic	LSC
p1	(A)9	9	42227	42235	psaA/ycf3	Intergenic	LSC
p1	(T)8	8	42756	42763	ycf3	Genic	LSC
p1	(T)10	10	43260	43269	ycf3	Genic	LSC
p2	(GT)4	8	44652	44659	ycf3/trnS-GGA	Intergenic	LSC
p2	(TA)4	8	44872	44879	ycf3/trnS-GGA	Intergenic	LSC
p2	(AT)4	8	44933	44940	ycf3/trnS-GGA	Intergenic	LSC
p1	(A)10	10	46431	46440	rps4/trnT-UGU	Intergenic	LSC
p1	(A)11	11	46588	46598	rps4/trnT-UGU	Intergenic	LSC
p2	(TA)4	8	46599	46606	rps4/trnT-UGU	Intergenic	LSC
p1	(A)8	8	47074	47081	trnT-UGU/trnL-UAA	Intergenic	LSC
p1	(G)12	12	47231	47242	trnT-UGU/trnL-UAA	Intergenic	LSC
p2	(AT)4	8	47246	47253	trnT-UGU/trnL-UAA	Intergenic	LSC
p1	(T)11	11	47737	47747	trnL-UAA	tRNA	LSC
p1	(A)8	8	47793	47800	trnL-UAA	tRNA	LSC
p2	(AT)4	8	48179	48186	trnL-UAA/trnF-GAA	Intergenic	LSC
p1	(T)11	11	49445	49455	ndhJ/ndhK	Intergenic	LSC
p1	(A)12	12	50958	50969	ndhC/trnV-UAC	Intergenic	LSC
p1	(T)9	9	50988	50996	ndhC/trnV-UAC	Intergenic	LSC
p1	(T)8	8	51549	51556	trnV-UAC	tRNA	LSC
p1	(T)8	8	52037	52044	trnV-UAC	tRNA	LSC
p1	(T)13	13	52464	52476	trnM-CAU/atpE	Intergenic	LSC
p2	(TA)4	8	52565	52572	trnM-CAU/atpE	Intergenic	LSC
p1	(A)9	9	54589	54597	atpB/rbcL	Intergenic	LSC
p1	(T)9	9	54820	54828	atpB/rbcL	Intergenic	LSC
p2	(AT)4	8	55062	55069	atpB/rbcL	Intergenic	LSC
p2	(GA)4	8	55744	55751	rbcL	Genic	LSC
p2	(TA)4	8	56792	56799	rbcL/accD	Intergenic	LSC
p1	(A)9	9	57099	57107	rbcL/accD	Intergenic	LSC
p1	(T)10	10	57145	57154	rbcL/accD	Intergenic	LSC
p1	(A)9	9	57229	57234	rbcL/accD	Intergenic	LSC
p1	(A)8	8	57278	57285	rbcL/accD	Intergenic	LSC
p1	(A)9	9	58955	58963	accD/psaI	Intergenic	LSC
p1	(A)9	9	58972	58980	accD/psaI	Intergenic	LSC
p1	(T)9	9	59306	59314	accD/psaI	Intergenic	LSC
p4	(TAAT)4	16	59373	59388	accD/psaI	Intergenic	LSC
p1	(T)8	8	60082	60089	ycf4	Genic	LSC
p1	(T)8	8	60687	60694	ycf4/cemA	Intergenic	LSC
p1	(A)9	9	60724	60732	ycf4/cemA	Intergenic	LSC
p1	(T)8	8	62225	62232	petA	Genic	LSC
p1	(A)8	8	62251	62258	petA	Genic	LSC
p2	(AT)4	8	62973	62980	petA/psbJ	Intergenic	LSC
p1	(T)8	8	63340	63347	petA/psbJ	Intergenic	LSC
p1	(A)10	10	63376	63385	petA/psbJ	Intergenic	LSC
p1	(A)8	8	63604	63611	petA/psbJ	Intergenic	LSC
p1	(C)8	8	63655	63662	petA/psbJ	Intergenic	LSC
p1	(A)10	10	64184	64193	psbF	Genic	LSC
p1	(T)8	8	64801	64808	psbE/petL	Intergenic	LSC
p1	(A)10	10	65082	65091	psbE/petL	Intergenic	LSC
p3	(TTA)5	20	65184	65198	psbE/petL	Intergenic	LSC
p1	(T)8	8	65283	65290	psbE/petL	Intergenic	LSC
p1	(T)11	11	65709	65719	petL/petG	Intergenic	LSC
p2	(TA)5	10	66127	66136	trnW-CCA/trnP-UGG	Intergenic	LSC
p1	(T)9	9	67400	67408	rpl33/rps18	Intergenic	LSC
p2	(TA)4	8	67448	67455	rpl33/rps18	Intergenic	LSC
p2	(AT)4	8	67985	67992	rps18/rps20	Intergenic	LSC
p2	(T)9	9	68005	68013	rps18/rps20	Intergenic	LSC
p4	(TTTA)3	12	68031	68042	rps18/rps20	Intergenic	LSC
p1	(T)11	11	68657	68667	rps20/rps12	Intergenic	LSC
p1	(A)9	9	70722	70730	clpP	Genic	LSC
p1	(A)10	10	70924	70933	clpP	Genic	LSC
p2	(GA)4	8	71515	71522	clpP	Genic	LSC
p1	(A)9	9	71642	71650	clpP/psbB	Intergenic	LSC
p1	(T)8	8	74788	74795	petB	Genic	LSC
p1	(A)8	8	75021	75028	petB	Genic	LSC
p1	(T)8	8	77565	77572	petD/rpoA	Intergenic	LSC
p1	(T)16	16	77784	77799	rpoA	Genic	LSC
p4	(ATCA)3	12	79151	79162	rps11/rpl36	Intergenic	LSC
p1	(A)9	9	80804	80812	rpl14/rpl16	Intergenic	LSC
p1	(T)9	9	81748	81756	rpl16	Genic	LSC
p1	(T)9	9	81809	81817	rpl16	Genic	LSC
p1	(A)8	8	81908	81915	rpl16	Genic	LSC
p1	(T)10	10	82048	82057	rpl16	Genic	LSC
p2	(AT)4	8	83378	83385	rpl22	Genic	LSC
p1	(T)14	14	83494	83507	rpl22	Genic	LSC
p1	(T)9	9	83845	83853	rps19	Genic	IRa
p2	(GA)4	8	85409	85416	ycf2	Genic	IRa
p2	(GA)4	8	85421	85428	ycf2	Genic	IRa
p2	(GA)4	8	86111	86118	ycf2	Genic	IRa
p1	(A)9	9	88182	88190	ycf2	Genic	IRa
p1	(A)8	8	92141	92148	ycf15/trnL-CAA	Intergenic	IRa
p2	(TC)4	8	92281	92288	ycf15/trnL-CAA	Intergenic	IRa
p2	(TA)4	8	92919	92926	trnL-CAA/ndhB	Intergenic	IRa
p2	(AG)4	8	93656	93663	ndhB	Genic	IRa
p1	(T)8	8	100838	100845	trnI-GAU	tRNA	IRa
p4	(AGGT)3	12	104165	104176	rrn23	rRNA	IRa
p2	(CT)4	8	104203	104210	rrn23	rRNA	IRa
p1	(A)8	8	105960	105967	rrn5/trnR-ACG	Intergenic	IRa
p1	(T)8	8	106112	106119	rrn5/trnR-ACG	Intergenic	IRa
p1	(T)8	8	106399	106406	trnR-ACG/trnN-GUU	Intergenic	IRa
p1	(A)10	10	106945	106954	trnN-GUU/ycf1	Intergenic	IRa
p3	(ATA)4	12	106960	106973	trnN-GUU/ycf1	Intergenic	IRa
p1	(A)9	9	107079	107087	trnN-GUU/ycf1	Intergenic	IRa
p3	(ATA)4	12	107095	107106	trnN-GUU/ycf1	Intergenic	IRa
p3	(GAA)5	15	107902	107916	ycf1	Genic	IRa
p1	(A)8	8	109032	109039	ndhF	Genic	SSC
p1	(T)8	8	109140	109147	ndhF	Genic	SSC
p1	(T)9	9	111382	111390	ndhF/rpl32	Intergenic	SSC
p1	(A)8	8	111719	111726	rpl32	Genic	SSC
p1	(A)9	9	111846	111854	rpl32/trnL-UAG	Intergenic	SSC
p1	(T)9	9	111886	111894	rpl32/trnL-UAG	Intergenic	SSC
p1	(T)8	8	112691	112698	trnL-UAG/ccsA	Intergenic	SSC
p1	(T)8	8	113271	113278	ccsA	Genic	SSC
p1	(A)8	8	113879	113886	ccsA/ndhD	Intergenic	SSC
p1	(T)8	8	114481	114488	ndhD	Genic	SSC
p1	(A)12	12	115489	115500	ndhD/psaC	Intergenic	SSC
p1	(A)8	8	117480	117487	ndhG/ndhI	Intergenic	SSC
p1	(A)9	9	117509	117517	ndhG/ndhI	Intergenic	SSC
p1	(A)8	8	118072	118079	ndhI/ndhA	Intergenic	SSC
p2	(TTTC)3	12	118083	118094	ndhI/ndhA	Intergenic	SSC
p1	(T)9	9	118959	118967	ndhA	Genic	SSC
p1	(T)9	9	119005	119013	ndhA	Genic	SSC
p1	(T)8	8	119042	119049	ndhA	Genic	SSC
p1	(T)8	8	119186	119193	ndhA	Genic	SSC
p1	(A)9	9	119708	119716	ndhA	Genic	SSC
p1	(A)9	9	119757	119765	ndhA	Genic	SSC
p1	(T)8	8	121887	121894	rps15	Genic	SSC
p1	(T)8	8	121921	121928	rps15	Genic	SSC
p4	(TAAT)3	12	122129	122140	rps15/ycf1	Intergenic	SSC
p1	(T)9	9	122556	122564	ycf1	Genic	SSC
p1	(T)10	10	123226	123235	ycf1	Genic	SSC
p1	(T)9	9	123568	123576	ycf1	Genic	SSC
p1	(A)8	8	124091	124098	ycf1	Genic	SSC
p1	(T)8	8	124169	124176	ycf1	Genic	SSC
p1	(T)9	9	124553	124561	ycf1	Genic	SSC
p1	(T)8	8	124712	124719	ycf1	Genic	SSC
p1	(T)14	14	124721	124734	ycf1	Genic	SSC
p1	(T)9	9	124853	124861	ycf1	Genic	SSC
p1	(T)8	8	125437	125444	ycf1	Genic	SSC
p1	(T)10	10	126355	126364	ycf1	Genic	SSC
p1	(A)8	8	126524	126531	ycf1	Genic	SSC
p1	(T)10	10	126655	126664	ycf1	Genic	SSC
p3	(TTC)5	15	126939	126953	ycf1	Genic	IRb
p3	(ATT)4	12	127747	127758	ycf1/trnN-GUU	Intergenic	IRb
p1	(T)9	9	127768	127776	ycf1/trnN-GUU	Intergenic	IRb
p3	(ATT)4	12	127880	127891	ycf1/trnN-GUU	Intergenic	IRb
p1	(T)10	10	127901	127910	ycf1/trnN-GUU	Intergenic	IRb
p1	(A)8	8	128449	128456	trnN-GUU/trnR-ACG	Intergenic	IRb
p1	(A)8	8	128736	128743	trnR-ACG/rrn5	Intergenic	IRb
p1	(T)8	8	128888	128895	trnR-ACG/rrn5	Intergenic	IRb
p2	(AG)4	8	130645	130652	rrn23	rRNA	IRb
p4	(CTAC)3	12	130677	130688	rrn23	rRNA	IRb
p1	(A)8	8	134010	134017	trnI-GAU	tRNA	IRb
p2	(CT)4	8	141192	141199	ndhB	Genic	IRb
p2	(AT)4	8	141928	141935	ndhB/trnL-CAA	Intergenic	IRb
p2	(AG)4	8	142566	142573	trnL-CAA/ycf15	Intergenic	IRb
p1	(T)8	8	142707	142714	trnL-CAA/ycf15	Intergenic	IRb
p1	(T)9	9	146665	146673	ycf2	Genic	IRb
p2	(TC)4	8	148737	148744	ycf2	Genic	IRb
p2	(TC)4	8	149427	149434	ycf2	Genic	IRb
p2	(TC)4	8	149439	149446	ycf2	Genic	IRb
p1	(A)9	9	151002	151010	-	-	IRb

## Sheet: laricinaSSR
SSR type	SSR	Length (bp)	Start	End	Location	Annotation
p4	(TTGT)3	12	1561	1572	psbA/trnK-UUU	Intergenic	LSC
p1	(A)10	10	1680	1689	trnK-UUU/matK	Intergenic	LSC
p1	(A)8	8	2584	2591	matK	Genic	LSC
p1	(T)8	8	3840	3847	matK/trnK-UUU	Intergenic	LSC
p4	(TTCT)3	12	3903	3914	matK/trnK-UUU	Intergenic	LSC
p1	(T)10	10	4489	4498	trnK-UUU/rps16	Intergenic	LSC
p1	(A)8	8	4555	4562	trnK-UUU/rps16	Intergenic	LSC
p2	(TA)4	8	5187	5194	rps16	Genic	LSC
p1	(T)8	8	6342	6349	rps16/trnQ-UUG	Intergenic	LSC
p1	(A)9	9	6523	6531	rps16/trnQ-UUG	Intergenic	LSC
p1	(A)11	11	6930	6940	trnQ-UUG/psbK	Intergenic	LSC
p1	(A)10	10	7545	7554	psbK/psbI	Intergenic	LSC
p1	(T)8	8	7699	7706	psbI/trnS-GCU	Intergenic	LSC
p2	(AT)5	10	8105	8114	trnS-GCU/trnG-GCC	Intergenic	LSC
p1	(T)11	11	9229	9239	trnG-GCC	tRNA	LSC
p1	(T)11	11	9821	9831	trnR-UCU/atpA	Intergenic	LSC
p2	(TA)4	8	10099	10106	atpA	Genic	LSC
p1	(T)10	10	11433	11442	atpA/atpF	Intergenic	LSC
p1	(A)8	8	12130	12137	atpF	Genic	LSC
p1	(T)8	8	12201	12208	atpF	Genic	LSC
p1	(A)8	8	12294	12301	atpF	Genic	LSC
p1	(A)10	10	12318	12327	atpF	Genic	LSC
p1	(A)11	11	12421	12431	atpF	Genic	LSC
p4	(AAGA)3	12	13105	13116	atpF/atpH	Intergenic	LSC
p2	(CA)4	8	13541	13548	atpH/atpI	Intergenic	LSC
p1	(A)7	7	13549	13555	atpH/atpI	Intergenic	LSC
p1	(A)9	9	14219	14227	atpH/atpI	Intergenic	LSC
p1	(T)9	9	15945	15953	rps2/rpoC2	Intergenic	LSC
p1	(T)10	10	16079	16088	rps2/rpoC2	Intergenic	LSC
p1	(T)9	9	16277	16285	rpoC2	Genic	LSC
p1	(A)8	8	17343	17350	rpoC2	Genic	LSC
p1	(T)11	11	18164	18174	rpoC2	Genic	LSC
p1	(A)8	8	18308	18315	rpoC2	Genic	LSC
p1	(A)8	8	21964	21971	rpoC1	Genic	LSC
p1	(A)8	8	22608	22615	rpoC1	Genic	LSC
p1	(T)11	11	22622	22632	rpoC1	Genic	LSC
p1	(T)8	8	25768	25775	rpoB	Genic	LSC
p1	(A)8	8	26901	26908	rpoB/trnC-GCA	Intergenic	LSC
p1	(T)8	8	28338	28345	petN/psbM	Intergenic	LSC
p1	(A)8	8	28490	28497	petN/psbM	Intergenic	LSC
p1	(A)10	10	28797	28806	petN/psbM	Intergenic	LSC
p1	(T)9	9	29542	29550	psbM/trnD-GUC	Intergenic	LSC
p5	(AGAAA)3	15	30054	30068	psbM/trnD-GUC	Intergenic	LSC
p1	(T)8	8	30460	30467	trnD-GUC/trnY-GUA	Intergenic	LSC
p1	(A)8	8	30576	30583	trnD-GUC/trnY-GUA	Intergenic	LSC
p1	(A)9	9	31119	31127	trnE-UUC/trnT-GGU	Intergenic	LSC
p2	(TA)4	8	31224	31231	trnE-UUC/trnT-GGU	Intergenic	LSC
p1	(T)9	9	32570	32578	trnT-GGU/psbD	Intergenic	LSC
p1	(T)10	10	35231	35240	psbC/trnS-UGA	Intergenic	LSC
p2	(GA)4	8	35352	35359	trnS-UGA	tRNA	LSC
p1	(A)9	9	36083	36091	psbZ/trnG-UCC	Intergenic	LSC
p2	(AT)4	8	36253	36260	psbZ/trnG-UCC	Intergenic	LSC
p1	(T)8	8	36518	36525	trnG-UCC/trnfM-CAU	Intergenic	LSC
p1	(C)10	10	40247	40256	psaA	Genic	LSC
p1	(T)10	10	41900	41909	psaA/ycf3	Intergenic	LSC
p1	(T)9	9	42213	42221	psaA/ycf3	Intergenic	LSC
p1	(A)9	9	42225	42233	psaA/ycf3	Intergenic	LSC
p1	(T)10	10	43257	43266	ycf3	Genic	LSC
p2	(GT)4	8	44644	44651	ycf3/trnS-GGA	Intergenic	LSC
p2	(TA)4	8	44863	44870	ycf3/trnS-GGA	Intergenic	LSC
p2	(AT)4	8	44924	44931	ycf3/trnS-GGA	Intergenic	LSC
p1	(A)9	9	46570	46578	rps4/trnT-UGU	Intergenic	LSC
p2	(TA)4	8	46579	46586	rps4/trnT-UGU	Intergenic	LSC
p1	(A)9	9	47054	47062	trnT-UGU/trnL-UAA	Intergenic	LSC
p1	(G)11	11	47212	47222	trnT-UGU/trnL-UAA	Intergenic	LSC
p2	(AT)4	8	47226	47233	trnT-UGU/trnL-UAA	Intergenic	LSC
p1	(T)10	10	47717	47726	trnL-UAA	tRNA	LSC
p1	(A)8	8	47772	47779	trnL-UAA	tRNA	LSC
p2	(AT)4	8	48158	48165	trnL-UAA/trnF-GAA	Intergenic	LSC
p1	(T)10	10	49424	49433	ndhJ/ndhK	Intergenic	LSC
p1	(A)11	11	50936	50946	ndhC/trnV-UAC	Intergenic	LSC
p1	(T)10	10	50965	50974	ndhC/trnV-UAC	Intergenic	LSC
p1	(T)8	8	51527	51534	trnV-UAC	tRNA	LSC
p1	(T)8	8	52015	52022	trnV-UAC	tRNA	LSC
p1	(T)13	13	52442	52454	trnM-CAU/atpE	Intergenic	LSC
p2	(TA)4	8	52539	52546	trnM-CAU/atpE	Intergenic	LSC
p1	(A)9	9	54563	54571	atpB/rbcL	Intergenic	LSC
p1	(T)9	9	54794	54802	atpB/rbcL	Intergenic	LSC
p2	(AT)4	8	55036	55043	atpB/rbcL	Intergenic	LSC
p2	(GA)4	8	55718	55725	rbcL	Genic	LSC
p2	(TA)4	8	56766	56773	rbcL/accD	Intergenic	LSC
p1	(A)12	12	57073	57084	rbcL/accD	Intergenic	LSC
p1	(T)10	10	57122	57131	rbcL/accD	Intergenic	LSC
p1	(A)9	9	57206	57214	rbcL/accD	Intergenic	LSC
p1	(A)8	8	57255	57262	rbcL/accD	Intergenic	LSC
p1	(A)9	9	58932	58940	accD/psaI	Intergenic	LSC
p1	(A)9	9	58949	58957	accD/psaI	Intergenic	LSC
p1	(T)9	9	59283	59291	accD/psaI	Intergenic	LSC
p4	(TAAT)4	16	59350	59365	accD/psaI	Intergenic	LSC
p1	(T)8	8	60065	60072	ycf4	Genic	LSC
p1	(T)8	8	60670	60677	ycf4/cemA	Intergenic	LSC
p1	(A)9	9	60707	60715	ycf4/cemA	Intergenic	LSC
p1	(T)8	8	62208	62215	petA	Genic	LSC
p1	(A)8	8	62234	62241	petA	Genic	LSC
p2	(AT)4	8	62956	62963	petA/psbJ	Intergenic	LSC
p1	(T)8	8	63323	63330	petA/psbJ	Intergenic	LSC
p1	(A)10	10	63359	63368	petA/psbJ	Intergenic	LSC
p1	(A)9	9	63587	63595	petA/psbJ	Intergenic	LSC
p1	(C)10	10	63639	63648	petA/psbJ	Intergenic	LSC
p1	(A)10	10	64170	64179	psbF	Genic	LSC
p1	(T)8	8	64787	64794	psbE/petL	Intergenic	LSC
p1	(A)10	10	65068	65077	psbE/petL	Intergenic	LSC
p3	(TTA)5	15	65170	65184	psbE/petL	Intergenic	LSC
p1	(T)8	8	65269	65276	psbE/petL	Intergenic	LSC
p1	(T)10	10	65695	65704	petL/petG	Intergenic	LSC
p1	(T)10	10	67372	67381	rpl33/rps18	Intergenic	LSC
p2	(TA)4	8	67421	67428	rpl33/rps18	Intergenic	LSC
p2	(AT)4	8	67953	67960	rps18/rpl20	Intergenic	LSC
p1	(T)9	9	67973	67981	rps18/rpl20	Intergenic	LSC
p4	(TTTA)3	12	67999	68010	rps18/rpl20	Intergenic	LSC
p1	(T)11	11	68625	68635	rpl20/rps12	Intergenic	LSC
p1	(A)11	11	70690	70700	clpP	Genic	LSC
p1	(A)11	11	70894	70904	clpP	Genic	LSC
p1	(T)11	11	71012	71022	clpP	Genic	LSC
p2	(GA)4	8	71490	71497	clpP	Genic	LSC
p1	(A)9	9	71617	71625	clpP/psbB	Intergenic	LSC
p1	(T)8	8	74768	74775	petB	Genic	LSC
p1	(A)9	9	75001	75009	petB	Genic	LSC
p1	(T)16	16	77768	77783	rpoA	Genic	LSC
p1	(A)9	9	80784	80792	rpl14/rpl16	Intergenic	LSC
p1	(T)9	9	81723	81731	rpl16	Genic	LSC
p1	(T)9	9	81784	81792	rpl16	Genic	LSC
p1	(A)8	8	81883	81890	rpl16	Genic	LSC
p1	(T)10	10	82023	82032	rpl16	Genic	LSC
p2	(AT)4	8	83353	83360	rpl22	Genic	LSC
p1	(T)14	14	83469	83482	rpl22	Genic	LSC
p1	(T)9	9	83817	83825	rps19	Genic	IRa
p2	(GA)4	8	85381	85388	ycf2	Genic	IRa
p2	(GA)4	8	85393	85400	ycf2	Genic	IRa
p2	(GA)4	8	86083	86090	ycf2	Genic	IRa
p1	(A)9	9	88154	88162	ycf2	Genic	IRa
p6	(GGAGCT)3	18	89989	90006	ycf2	Genic	IRa
p1	(A)8	8	92119	92126	ycf15/trnL-CAA	Intergenic	IRa
p2	(TC)4	8	92255	92262	ycf15/trnL-CAA	Intergenic	IRa
p2	(TA)4	8	92893	92900	trnL-CAA/ndhB	Intergenic	IRa
p2	(AG)4	8	93630	93637	ndhB	Genic	IRa
p1	(T)8	8	100812	100819	trnI-GAU	tRNA	IRa
p4	(AGGT)3	12	104139	104150	rrn23	rRNA	IRa
p2	(CT)4	8	104177	104184	rrn23	rRNA	IRa
p1	(A)10	10	105934	105943	rrn5/trnR-ACG	Intergenic	IRa
p1	(T)8	8	106088	106095	rrn5/trnR-ACG	Intergenic	IRa
p1	(T)8	8	106375	106382	trnR-ACG/trnN-GUU	Intergenic	IRa
p1	(A)9	9	106921	106929	trnN-GUU/ycf1	Intergenic	IRa
p3	(ATA)4	12	106937	106948	trnN-GUU/ycf1	Intergenic	IRa
p1	(A)9	9	107054	107062	trnN-GUU/ycf1	Intergenic	IRa
p3	(ATA)4	12	107070	107081	trnN-GUU/ycf1	Intergenic	IRa
p3	(GAA)5	15	107877	107891	ycf1	Genic	IRa
p1	(A)8	8	109004	109011	ndhF	Genic	SSC
p1	(T)8	8	109112	109119	ndhF	Genic	SSC
p1	(T)9	9	111354	111362	ndhF/rpl32	Intergenic	SSC
p1	(A)8	8	111691	111698	rpl32	Genic	SSC
p1	(A)9	9	111818	111826	rpl32/trnL-UAG	Intergenic	SSC
p1	(T)9	9	111858	111866	rpl32/trnL-UAG	Intergenic	SSC
p1	(T)8	8	112656	112663	trnL-UAG/ccsA	Intergenic	SSC
p1	(T)8	8	113236	113243	ccsA	Genic	SSC
p1	(A)8	8	113844	113851	ccsA/ndhD	Intergenic	SSC
p1	(T)8	8	114446	114453	ndhD	Genic	SSC
p1	(A)10	10	115454	115463	ndhD/psaC	Intergenic	SSC
p1	(A)8	8	117443	117450	ndhG/ndhI	Intergenic	SSC
p1	(A)9	9	117472	117480	ndhG/ndhI	Intergenic	SSC
p1	(A)8	8	118035	118042	ndhI/ndhA	Intergenic	SSC
p1	(T)10	10	118922	118931	ndhA	Genic	SSC
p1	(T)9	9	118969	118977	ndhA	Genic	SSC
p1	(T)8	8	119006	119013	ndhA	Genic	SSC
p1	(T)8	8	119150	119157	ndhA	Genic	SSC
p1	(A)9	9	119672	119680	ndhA	Genic	SSC
p1	(A)9	9	119721	119729	ndhA	Genic	SSC
p1	(T)8	8	121851	121858	rps15	Genic	SSC
p1	(T)8	8	121885	121892	rps15	Genic	SSC
p4	(TAAT)3	12	122093	122104	rps15/ycf1	Intergenic	SSC
p1	(T)9	9	122520	122528	ycf1	Genic	SSC
p1	(T)10	10	123190	123199	ycf1	Genic	SSC
p1	(T)9	9	123532	123540	ycf1	Genic	SSC
p1	(A)8	8	124055	124062	ycf1	Genic	SSC
p1	(T)8	8	124133	124140	ycf1	Genic	SSC
p1	(T)9	9	124517	124525	ycf1	Genic	SSC
p1	(T)8	8	124676	124683	ycf1	Genic	SSC
p1	(T)14	14	124685	124698	ycf1	Genic	SSC
p1	(T)9	9	124817	124825	ycf1	Genic	SSC
p1	(T)8	8	125401	125408	ycf1	Genic	SSC
p1	(T)10	10	126319	126328	ycf1	Genic	SSC
p1	(A)8	8	126488	126495	ycf1	Genic	SSC
p1	(T)10	10	126619	126628	ycf1	Genic	SSC
p3	(TTC)5	15	126903	126917	ycf1	Genic	IRb
p3	(ATT)4	12	127711	127722	ycf1/trnN-GUU	Intergenic	IRb
p1	(T)9	9	127732	127740	ycf1/trnN-GUU	Intergenic	IRb
p3	(ATT)4	12	127844	127855	ycf1/trnN-GUU	Intergenic	IRb
p1	(T)9	9	127865	127873	ycf1/trnN-GUU	Intergenic	IRb
p1	(A)8	8	128412	128419	trnN-GUU/trnR-ACG	Intergenic	IRb
p1	(A)8	8	128699	128706	trnR-ACG/rrn5	Intergenic	IRb
p1	(T)10	10	128851	128860	trnR-ACG/rrn5	Intergenic	IRb
p2	(AG)4	8	130610	130617	rrn23	rRNA	IRb
p4	(CTAC)3	12	130642	130653	rrn23	rRNA	IRb
p1	(A)8	8	133975	133982	trnI-GAU	tRNA	IRb
p2	(CT)4	8	141157	141164	ndhB	Genic	IRb
p2	(AT)4	8	141893	141900	ndhB/trnL-CAA	Intergenic	IRb
p2	(AG)4	8	142531	142538	trnL-CAA/ycf15	Intergenic	IRb
p1	(T)8	8	142668	142675	trnL-CAA/ycf15	Intergenic	IRb
p6	(CAGCTC)3	18	144787	144804	ycf2	Genic	IRb
p1	(T)9	9	146632	146640	ycf2	Genic	IRb
p2	(TC)4	8	148704	148711	ycf2	Genic	IRb
p2	(TC)4	8	149394	149401	ycf2	Genic	IRb
p2	(TC)4	8	149406	149413	ycf2	Genic	IRb
p1	(A)9	9	150969	150977	-	-	IRb
